# Supplementary material for: Genomic profiles and clinical presentation of chordoma
Source: Acta Neuropathol Commun. 2024 Aug 12;12:129. doi: 10.1186/s40478-024-01833-9 (PMC11318126; doi:10.1186/s40478-024-01833-9)
Supplement: Supplementary file 2 — Additional file 2. [file 40478_2024_1833_MOESM2_ESM.xlsx]

## Sheet: Sheet1
Additional file 2: Genes included in the targeted DNA panel sequencing
ARID1A
ATM
ATR
BCCIP
BRCA1
BRCA2
CDKN2A
EGFR
ERCC4
HMG20B
HNRNPC
IFNG
LYST
MAP3K4
MCM10
MET
MGA
MORF4L1
MORF4L2
PALB2
PRMB1
PIK3CA
PTEN
RAD51
RAD51B
RAD51C
RB1
SETD2
SHFM1
SMARCB1
TBXT
TERT
TP53
TSC1
TSC2
USP9X
VHL
XRCC2
