# Supplementary material for: Genomic profiles and clinical presentation of chordoma
Source: Acta Neuropathol Commun. 2024 Aug 12;12:129. doi: 10.1186/s40478-024-01833-9 (PMC11318126; doi:10.1186/s40478-024-01833-9)
Supplement: Supplementary file 3 — Additional file 3. [file 40478_2024_1833_MOESM3_ESM.xlsx]

## Sheet: Sheet1
	Additional file 3: Correlation between self-reported chordoma health with recurrence and death statuses in 53 patients
		Recurrence statusa		Death statusa
	Current health regarding chordomaa	No N (%)	Yes N (%)	Alive N(%)	Dead N(%)
	Having no chordoma anywhere in the body	18 (69.2)	3 (33.3)	23 (56.1)	3 (27.3)
	Having chordoma at original site but tumor not growing	7 (26.9)	1 (11.1)	10 (24.4)	2 (18.1)
	Having chordoma at the original site or elsewhere and the tumor was growing	1 (3.9)	0 (0)	2 (4.9)	3 (27.3)
	Having chordoma spreading at other sites	0 (0)	5 (55.6)	6 (14.6)	3 (27.3)
	aSelf-reported data among those with updated follow-up data.
