# Supplementary material for: Genomic profiles and clinical presentation of chordoma
Source: Acta Neuropathol Commun. 2024 Aug 12;12:129. doi: 10.1186/s40478-024-01833-9 (PMC11318126; doi:10.1186/s40478-024-01833-9)
Supplement: Supplementary file 4 — Additional file 4. [file 40478_2024_1833_MOESM4_ESM.xlsx]

## Sheet: Sheet1
Additional file 4: Additional treatment and outcome information in 184 chordoma patients
Characteristic	N	%
Radiation therapy prior to surgery
No	141	92.1569
Yes	12	7.84314
Missing	31
Surgery after chordoma diagnosis
No	4	2.54777
Yes	153	97.4522
Missing	27
Time between diagnosis and surgery (months)
Mean, SD	1.9	3.3
<12	144	97.2973
≥12	4	2.7027
Missing	5
Additional treatment after surgery
No	22	14.6667
Yes	128	85.3333
Missing	3
Number of additional treatments
1	71	55.9055
2	25	19.685
3+	31	24.4094
Missing	1
Type of first additional treatment
Additional surgery	40	31.4961
Conventional radiation	31	24.4094
Proton radiation	54	42.5197
Systemic	1	0.787402
Multiple	1	0.787402
Missing	1
Chordoma site for those with first additional treatment
Clivus	66	51.9685
Sacrum	25	19.685
Spine	35	27.5591
Multiple	1	0.787402
Systemic	0	0
Missing
Time between first surgery and first additional treatment (months)
Mean, SD	10	18.7
<12	90	81.8182
≥12	20	18.1818
Missing	17
Type of second additional treatment
Additional surgery	26	46.4286
Conventional radiation	11	19.6429
Proton radiation	17	30.3571
Systemic	2	3.57143
Multiple	0	0
Missing
Chordoma site for those with second additional treatment
Clivus	29	51.7857
Sacrum	12	21.4286
Spine	14	25
Multiple	1	1.78571
Systemic	0	0
Missing
Time between first surgery and second additional treatment (months)
Mean, SD	27.3	56
<12	25	51.0204
≥12	24	48.9796
Missing	7
Type of third additional treatment
Additional surgery	7	22.5806
Conventional radiation	7	22.5806
Proton radiation	14	45.1613
Systemic	3	9.67742
Multiple	0	0
Missing
Chordoma site for those with third additional treatment
Clivus	15	48.3871
Sacrum	9	29.0323
Spine	6	19.3548
Multiple	1	3.22581
Systemic
Missing
Time between first surgery and third additional treatment (months)
Mean, SD	48.1	30.4
<12	5	19.2308
≥12	21	80.7692
Missing	5
Recurrence statusa
No	26	74.2857
Yes	9	25.7143
Missing	18
Death statusa
Alive	41	77.3585
Dead	12	22.6415
aAmong those with follow-up information.
