# Supplementary material for: Genomic profiles and clinical presentation of chordoma
Source: Acta Neuropathol Commun. 2024 Aug 12;12:129. doi: 10.1186/s40478-024-01833-9 (PMC11318126; doi:10.1186/s40478-024-01833-9)
Supplement: Supplementary file 6 — Additional file 6. [file 40478_2024_1833_MOESM6_ESM.xlsx]

## Sheet: Sheet1
Additional file 6: Associations of genomic features with chordoma outcome in 49 patients
	Growing/metastatic chordoma vs. No growing chordomaa
	ORa (95% CI)		Pa
Deletion event
1p.del	2.97	(0.55-15.98)	0.205
3p.del	2.56	(0.57-11.56)	0.223
3q.del	1.71	(0.41-7.07)	0.459
4p.del	5.35	(0.77-37.41)	0.091
4q.del	1.24	(0.31-5.04)	0.763
5p.del	1.51	(0.15-14.97)	0.723
5q.del	1.22	(0.23-6.55)	0.816
7p.del	0.14	(0.01-1.57)	0.111
9p.del	0.82	(0.18-3.74)	0.78
9q.del	0.43	(0.08-2.21)	0.311
10p.del	0.95	(0.23-3.94)	0.942
10q.del	1.34	(0.32-5.60)	0.687
13q.del	0.86	(0.23-3.18)	0.816
14q.del	5.27	(1.22-22.90)	0.027
18p.del	11.36	(1.84-70.18)	0.009
18q.del	2.45	(0.55-10.97)	0.242
22q.del	1.41	(0.37-5.37)	0.613
Gain event
1q.gain	1.92	(0.40-9.16)	0.414
2p.gain	1.57	(0.21-11.99)	0.665
2q.gain	0.87	(0.10-7.90)	0.899
5p.gain	0.81	(0.09-7.20)	0.852
5q.gain	0.81	(0.09-7.20)	0.852
7p.gain	1.29	(0.25-6.69)	0.766
Other genomic event
Any driver gene mutationb	1.95	(0.52-7.29)	0.32
NCC2 vs. NCC1	1.18	(0.27-5.15)	0.825
SCNA (C1 VS. C2)	2.15	(0.48-9.57)	0.316
PGAc	1.57	(0.36-6.86)	0.546
aResults are based on logistic regression models. The outcome was dichotomized into growth of chordoma anywhere in the body versus no chordoma growth anywhere. Models were adjusted for age, sex, and chordoma site.
bAny mutation in ARID1A, ATM, BRCA2, ERCC4, LYST, MAP3K4, PALB2, PBRM1, PIK3CA, SETD2, SMARCB1, TP53, or TSC2.
cPGA= Percent of the genome affected by somatic copy number alterations was dichotomized using the median value.
